# Supplementary material for: Integrated Purification and Formulation of an Active Pharmaceutical Ingredient via Agitated Bed Crystallization and Fluidized Bed Processing
Source: Pharmaceutics. 2022 May 14;14(5):1058. doi: 10.3390/pharmaceutics14051058 (PMC9145956; doi:10.3390/pharmaceutics14051058)
Supplement: Supplementary file 1 [file pharmaceutics-14-01058-s001.zip]

Archive with 1 entries (1 files):
- pharmaceutics-1672329-supplementary.pdf
